# Supplementary material for: Functional Copy-Number Alterations as Diagnostic and Prognostic Biomarkers in Neuroendocrine Tumors
Source: Int J Mol Sci. 2024 Jul 9;25(14):7532. doi: 10.3390/ijms25147532 (PMC11277019; doi:10.3390/ijms25147532)
Supplement: Supplementary file 1 [file ijms-25-07532-s001.zip]

Archive with 2 entries (2 files):
- NET_Biomarker_Manuscript_Supp_Tables.xlsx
- Supplementary Figures.pptx
